# Supplementary material for: The ancestral chromosomes of Dromiciops gliroides (Microbiotheridae), and its bearings on the karyotypic evolution of American marsupials
Source: Mol Cytogenet. 2016 Aug 3;9:59. doi: 10.1186/s13039-016-0270-8 (PMC4971695; doi:10.1186/s13039-016-0270-8)
Supplement: Additional file 1: Table S1. — Cytogenetic data used for the reconstructions of ancestral diploid numbers and presence of interstitial telomeric signals (ITS). Multi states codes used in BayesTraits were A: 2n = 14, B: 2n = 18, C: 2n = 22, D: 2n = 10, E: 2n = 12, F: 2n = 16, G: 2n = 18, H: 2n = 20, I: 2n = 24, J: 2n = 32; K: presence of ITS, L: absence of ITS. Missing data code (−) was used for diploid numbers and/or ITS of species without these cytogenetic data. (XLS 44 kb) [file 13039_2016_270_MOESM1_ESM.xls]

## Sheet: Hoja1
Table S1. Cytogenetic data used for the reconstructions of ancestral diploid numbers and presence of interstitial telomeric signals (ITS). Multi states codes used in BayesTraits were A: 2n=14, B: 2n=18, C: 2n=22, D: 2n=10, E: 2n=12, F: 2n=16, G: 2n=18, H: 2n=20, I: 2n=24, J: 2n=32; K: presence of ITS, L: absence of ITS. Missing data code (-) was used for diploid numbers and/or ITS of species with…
SPECIES	DIPLOID NUMBER	INTERSTITIAL TELOMERIC SIGNALS (ITS)	REFERENCE
Paucituberculata
Caenolestes fuliginosus	14	No information	Hayman et al. (1971)
Rhyncholestes raphanurus	14	No information	Gallardo and Patterson (1987)
Didelphimorphia
Caluromys lanatus	14	Absent	Souza et al. (2013)
Caluromys philander	14	Absent	Souza et al. (2013)
Caluromysiops irrupta	No information	No information
Chironectes minimus	22	Absent	Carvalho and Mattevi (2000)
Cryptonanus chacoensis	14	No information	Wainberg et al. (1979)
Cryptonanus unduaviensis	No information	No information
Didelphis albiventris	22	Absent	Carvalho and Mattevi (2000)
Didelphis marsupialis	22	Absent	Pagnozzi et al. (2002)
Didelphis virginiana	22	No information	Reig et al. (1977)
Glironia venusta	18	No information	Fantin and Da Silva (2011)
Gracilinanus aceramarcae	No information	No information
Gracilinanus agilis	14	No information	Carvalho et al. (2002)
Gracilinanus emiliae	14	Absent	Carvalho and Mattevi (2000)
Gracilinanus microtarsus	14	Present	Carvalho and Mattevi (2000)
Hyladelphys kalinowskii	No information	No information
Lestodelphys halli	14	No information	Birney et al. ((1996)
Lutreolina crassicaudata	22	Absent	Carvalho and Mattevi (2000); Pagnozzi et al. (2002)
Marmosa lepida	No information	No information
Marmosa mexicana	14		Biggers et al. (1965)
Marmosa murina	14	Absent	Carvalho and Mattevi (2000); Pagnozzi et al. (2002)
Marmosa robinsoni	14	No information	Reig et al. (1977)
Marmosa rubra	No information	No information
Marmosops impavidus	14	No information	Patton et al. (2000)
Marmosops incanus	14	Present	Svartman and Vianna-Morgante (1998); Pagnozzi et al. (2002)
Marmosops noctivagus	14	No information	Palma and Yates ((1996); Patton et al. (2000)
Marmosops parvidens	14	Present	Pagnozzi et al. (2002)
Marmosops pinheiroi	No information	No information
Metachirus nudicaudatus	14	Absent	Pagnozzi et al. (2002)
Micoureus demerarae	14	Present	Carvalho and Mattevi (2000)
Micoureus paraguayana	14	Present	Pagnozzi et al. (2000)
Micoureus regina	14	No information	Patton et al. (2000)
Monodelphis brevicaudata	18	Present	Carvalho and Mattevi (2000)
Monodelphis domestica	18	Present	Svartman and Vianna-Morgante (1998); Carvalho and Mattevi (2000); Pagnozzi et al. (2002)
Monodelphis emiliae	18	No information	Patton et al. (2000)
Monodelphis peruviana	No information	No information
Monodelphis theresa	No information	No information
Philander frenatus	22	Absent	Carvalho and Mattevi (2000)
Philander mcilhennyi	22	No information	Reig et al. (1977; Patton et al. (2000)
Philander opossum	22	Absent	Svartman and Vianna-Morgante (1998); Carvalho and Mattevi (2000)
Thylamys macrura	14	No information	Palma (1995)
Thylamys pallidior	14	No information	Palma and Yates (1996)
Thylamys pusillus	14	No information	Palma and Yates (1996)
Thylamys venustus	14	No information	Palma and Yates (1996)
Tlacuatzin canescens	22	No information	Engstrom and Gardner (1988)
Microbiotheria
Dromiciops gliroides	14	Absent	This work
Eomarsupialia*
Macropus agilis	16	Present	Metcalfe et al. (2004)
Macropus eugenii	16	Present	Metcalfe et al. (2004)
Macropus robustus	16	Present	Metcalfe et al. (2004)
Macropus rufogriseus	16	Present	Metcalfe et al. (2004)
Macropus rufus	20	Present	Metcalfe et al. (2004)
Isoodon obesulus	14	Present	Metcalfe et al. (2004)
Petrogale assimilis	18	Present	Metcalfe et al. (1997)
Petrogale herberti	22	Present	Metcalfe et al. (1997)
Petrogale inornata	22	Present	Metcalfe et al. (1997)
Petrogale lateralis	22	Present	Metcalfe et al. (1997)
Petrogale penicillata	22	Present	Metcalfe et al. (1997)
Petrogale persephone	22	Present	Metcalfe et al. (2007)
Petrogale purpureicollis	22	Present	Metcalfe et al. (2002)
Petrogale rothschildi	22	Present	Metcalfe et al. (2007)
Petrogale xanthopus	22	Present	Metcalfe et al. (2007)
Sminthopsis douglasi	14	Present	Metcalfe et al. (2004)
Sminthopsis macroura	14	Present	Metcalfe et al. (2004)
Thyogales billardierii	22	Present	Metcalfe et al. (2007)
Thyogales stigmatica	22	Present	Metcalfe et al. (2007)
Thyogales thetis	22	Present	Metcalfe et al. (1998)
Wallabia bicolor	10	Present	Metcalfe et al. (1998)
* Diploid numbers of Eumarsupialia without ITS information were taken from Westerman et al. (2010)
References
Biggers JD, Fritz HI, Hare WC, McFeely RA (1965) Chromosomes of American Marsupials. Science 148:1602-1603
Birney EC, Monjeau JA, Phillips CJ, Sikes RS, Kim I (1996) Lestodelphys halli: new information on a poorly known Argentine marsupial. Mastozoología Neotropical 3:171-181
Carvalho BD, Mattevi MS (2000) (T2AG3)n telomeric sequence hybridization suggestive of centric fusion in karyotype marsupials evolution. Genetica 108:205-210 doi:10.1023/A:1004157915077
Carvalho BdA, Oliveira LFB, Nunes AP, Mattevi MS (2002) Karyotypes of nineteen marsupial species from Brazil. J Mammal 83:58-70 doi:10.1644/1545-1542(2002)083<0058:KONMSF>2.0.CO;2
Engstrom MD, Gardner AL (1988) Karyotype of Marmosa canescens (Marsupialia: Didelphidae): a mouse opossum with 22 chromosomes. Southwestern Naturalist 33:231-233
Fantin C, Da Silva MNF (2011) The karyotype of a rare South American marsupial. The bushy-tailed opossum genus Glironia (Didelphimorphia: Didelphidae). Mastozoologia Neotropical 18:125-130
Gallardo MH, Patterson BD (1987) An additional 14-chromosome karyotype and sex-chromosome mosaicism in South American marsupials. Fieldiana Zool 39:111-115
Hayman DL, Kirsch JAW, Martin PG, Waller PF (1971) Chromosomal and Serological Studies of the Caenolestidae and their Implications for Marsupial Evolution. Nature 231:194-195
Metcalfe CJ, Eldridge MD, Johnston PG (2002) Mapping the distribution of the telomeric sequence (T2AG3)n in rock wallabies, Petrogale (Marsupialia: Macropodidae), by fluorescence in situ hybridization. II. the lateralis complex. Cytogenet Genome Res 96:169-175 doi:63037 [pii]
Metcalfe CJ, Eldridge MD, Johnston PG (2004) Mapping the distribution of the telomeric sequence (T2AG3)n in the 2n = 14 ancestral marsupial complement and in the macropodines (Marsupialia: Macropodidae) by fluorescence in situ hybridization. Chromosome Res 12:405-414 doi:10.1023/B:CHRO.0000034133.77878.88
Metcalfe CJ, Eldridge MD, Johnston PG (2007) Mapping the distribution of the telomeric sequence (T2AG3)n in the Macropodoidea (Marsupialia) by fluorescence in situ hybridization. II. The ancestral 2n = 22 macropodid karyotype. Cytogenet Genome Res 116:212-217 doi:10.1159/000098189
Metcalfe CJ, Eldridge MD, McQuade LR, Johnston PG (1997) Mapping the distribution of the telomeric sequence (T2AG3)n in rock-wallabies, Petrogale (Marsupialia: Macropodidae), by fluorescence in situ hybridization. I. The penicillata complex. Cytogenet Cell Genet 78:74-80 doi:10.1159/000134634
Metcalfe CJ, Eldridge MD, Toder R, Johnston PG (1998) Mapping the distribution of the telomeric sequence (T2AG3)n in the Macropodoidea (Marsupialia), by fluorescence in situ hybridization. I. The swamp wallaby, Wallabia bicolor. Chromosome Res 6:603-610 doi:10.1023/A:1009249325574
Pagnozzi JM, Ditchfield AD, Yonenaga-Yassuda Y (2002) Mapping the distribution of the interstitial telomeric (TTAGGG)n sequences in eight species of Brazilian marsupials (Didelphidae) by FISH and the correlation with constitutive heterochromatin. Do ITS represent evidence for fusion events in American marsupials? Cytogenet Genome Res 98:278-284 doi:71049
Pagnozzi JM, Silva MJJ, Yonenaga-Yassuda Y (2000) Intraspecific variation in the distribution of the interstitial telomeric (TTAGGG)n sequences in Micoureus demerarae (Marsupialia: Didelphidae). Chromosome Res 8:585-591
Palma RE (1995) The karyotypes of two South American mouse opossums of the genus Thylamys (Marsupialia: Didelphidae), from the Andes, and eastern Paraguay. Proc Biol Soc Wash 108:1-5
Palma RE, Yates TL (1996) The chromosomes of bolivian didelphid marsupials. Occas Pap Mus Texas Tech Univ 162:1-20
Patton JL, Da Silva MNF, Malcolm JR (2000) Mammals of the Rio Juruá and the evolutionary and ecological diversification of Amazonia. Bull Am Mus Nat Hist 244:1-306
Reig OA, Gardner AL, Bianchi NO, Patton JL (1977) The chromosomes of the Didelphidae (Marsupialia) and their evolutionary significance. Biological Journal of the Linnean Society 9:191-216 doi:10.1111/j.1095-8312.1977.tb00265.x
Souza EM, Silva CEF, Eler ES, Silva MN, Feldberg E (2013) Variations of chromosomal structures in Caluromys philander (Didelphimorphia: Didelphidae) from the Amazon region. Genetica 141:89-93 doi:10.1007/s10709-013-9708-7
Svartman M, Vianna-Morgante AM (1998) Karyotype evolution of marsupials: from higher to lower diploid numbers. Cytogenet Cell Genet 82:263-266 doi:ccg82263 [pii]
Wainberg RL, Gentile de Fronza TJG, García TJG (1979) Cromosomas marsupiales del género Marmosa: M. pusilla bruchi, M. agilis chacoensis y M. microtarsus (Marsupialia: Didelphidae). Physis 38:33-38
Westerman M, Meredith RW, Springer MS (2010) Cytogenetics meets phylogenetics: a review of karyotype evolution in diprotodontian marsupials. J Hered 101:690-702 doi:10.1093/jhered/esq076 esq076 [pii]
